# Supplementary material for: Knowledge Assessment of Hospital Nursing Staff in Saudi Arabia Regarding Clostridioides difficile Infection: A Descriptive Cross-Sectional Study
Source: Nurs Rep. 2025 Feb 19;15(2):74. doi: 10.3390/nursrep15020074 (PMC11858021; doi:10.3390/nursrep15020074)
Supplement: Supplementary file 1 [file nursrep-15-00074-s001.zip]

Archive with 1 entries (1 files):
- nursrep-3339350-supplementary.pdf
